# Supplementary material for: Clinical and Molecular Aspects of C2orf71/PCARE in Retinal Diseases
Source: Int J Mol Sci. 2023 Jun 26;24(13):10670. doi: 10.3390/ijms241310670 (PMC10341768; doi:10.3390/ijms241310670)
Supplement: Supplementary file 1 [file ijms-24-10670-s001.zip]

Archive with 1 entries (1 files):
- ijms-2443350-supplementary.pdf
